# Supplementary material for: Glycosaminoglycan biosynthesis pathway in host genome is associated with Helicobacter pylori infection
Source: Sci Rep. 2021 Sep 14;11:18235. doi: 10.1038/s41598-021-97790-7 (PMC8440747; doi:10.1038/s41598-021-97790-7)
Supplement: Supplementary file 1 — Supplementary Information. [file 41598_2021_97790_MOESM1_ESM.zip]

Archive with 5 entries (5 files):
- Supplementary Figures.docx
- Supplementary Table S1.xlsx
- Supplementary Table S2.xlsx
- supplementary Table S3.xlsx
- Supplementary Table S4.xlsx
