# Supplementary material for: Glycosaminoglycan biosynthesis pathway in host genome is associated with Helicobacter pylori infection
Source: Sci Rep. 2021 Sep 14;11:18235. doi: 10.1038/s41598-021-97790-7 (PMC8440747; doi:10.1038/s41598-021-97790-7)
Supplement: Supplementary file 1 — Supplementary Information. [file 41598_2021_97790_MOESM1_ESM.zip › Supplementary Table S1.xlsx]

## Sheet: Sheet1
Supplementary Table S1. Sammary statistics of the GWAS based on the Helicobacter pylori infection cases versus all controls
CHR	SNP	BP	A1	A2	OR	SE	L95	U95	P value	P_permutation	Number of permutation	Gene	Gene-Based P-value
3	rs294610	14801652	C	A	1.883	0.1425	1.424	2.49	8.984e-06	4e-06	1000000	LINC02011	3.91553e-05
3	rs294609	14801705	C	T	1.883	0.1425	1.424	2.49	8.984e-06	4e-06	1000000	LINC02011	3.91553e-05
3	rs1687310	14805251	G	A	1.887	0.1418	1.429	2.492	7.49e-06	4e-06	1000000	LINC02011	3.91553e-05
3	rs1689554	14805688	C	G	1.89	0.1418	1.432	2.495	7.104e-06	5e-06	1000000	LINC02011	3.91553e-05
3	rs1687312	14805814	A	C	1.896	0.14	1.441	2.495	4.906e-06	3e-06	1000000	LINC02011	3.91553e-05
3	rs1038913	14806118	G	C	1.89	0.1418	1.432	2.495	7.104e-06	5e-06	1000000	LINC02011	3.91553e-05
3	rs1159748	14807665	C	T	1.892	0.1424	1.431	2.502	7.526e-06	9e-06	1000000	LINC02011	3.91553e-05
3	rs1687313	14808160	A	G	1.875	0.1422	1.419	2.478	9.86e-06	1.1e-05	1000000	LINC02011	3.91553e-05
9	rs7875160	137916725	G	C	1.905	0.145	1.434	2.532	8.767e-06	6e-06	1000000	CACNA1B	0.000414726
12	rs12821987	97035771	C	A	3.11	0.2503	1.904	5.079	5.846e-06	5e-06	1000000	NEDD1(dist=81992),RMST(dist=427005)	1.71E-01/8.26E-01
CHR: Chromosome; BP: Position, position is based on Genome Reference Consortium Human Build 38 (GRCh38); A1: Effect allele; A2: Non-effect allele; OR: Odds ratio (i.e., odds of individuals to become Helicobacter pylori infection when carrying the effect allele); SE: standard error of the OR estimate, L95: Lower of 95% confidence interval; U95: High of the 95% confidence interval; P value: p value…
