# Supplementary material for: Glycosaminoglycan biosynthesis pathway in host genome is associated with Helicobacter pylori infection
Source: Sci Rep. 2021 Sep 14;11:18235. doi: 10.1038/s41598-021-97790-7 (PMC8440747; doi:10.1038/s41598-021-97790-7)
Supplement: Supplementary file 1 — Supplementary Information. [file 41598_2021_97790_MOESM1_ESM.zip › Supplementary Table S2.xlsx]

## Sheet: Sheet1
Supplementary Table S2. Summary statistics of the GWAS based on the DOB measurements association
CHR	SNP	BP	A1	A2	Beta	SE	L95	U95	P	P_pemutation	Number of permutation	Gene	Gene Based P-value
1	rs1776421	53418785	T	C	0.3074	0.06345	0.183	0.4318	2.391e-06	7e-06	1000000	LINC01771(dist=82276),SLC25A3P1(dist=19585)	3.49E-01/NA
1	rs148721256	53426319	T	C	0.3182	0.06319	0.1944	0.4421	9.89e-07	1e-06	1000000	LINC01771(dist=89810),SLC25A3P1(dist=12051)	3.49E-01/NA
1	rs6678150	53435294	A	G	0.3205	0.0631	0.1968	0.4442	8.077e-07	3e-06	1000000	LINC01771(dist=98785),SLC25A3P1(dist=3076)	3.49E-01/NA
1	rs1766643	53436164	C	T	0.3157	0.06332	0.1916	0.4398	1.252e-06	1e-06	1000000	LINC01771(dist=99655),SLC25A3P1(dist=2206)	3.49E-01/NA
1	rs1288594	53436493	A	T	0.3018	0.06367	0.177	0.4266	3.835e-06	3e-06	1000000	LINC01771(dist=99984),SLC25A3P1(dist=1877)	3.49E-01/NA
1	rs1299818	53438716	C	G	0.3006	0.06372	0.1757	0.4255	4.25e-06	4e-06	1000000	SLC25A3P1	NA
1	rs1288626	53458454	A	C	0.292	0.06363	0.1673	0.4167	7.482e-06	1e-05	1000000	DMRTB1(dist=945)	0.00448955
1	rs984528	76554423	T	C	0.3005	0.06389	0.1752	0.4257	4.527e-06	1.1e-05	1000000	ST6GALNAC3	0.338723
2	rs7578535	8831832	G	A	0.3038	0.06343	0.1795	0.4281	3.072e-06	5e-06	1000000	KIDINS220	0.000271581
2	rs11904812	114811037	T	C	0.2892	0.06372	0.1643	0.4141	9.329e-06	9e-06	1000000	DPP10	0.466923
4	rs1948520	89466443	G	A	0.2923	0.06393	0.1669	0.4176	8.087e-06	1.2e-05	1000000	GPRIN3(dist=158643),SNCA(dist=257656)	7.93E-01/3.63E-01
4	rs62305083	89490140	G	C	0.2983	0.06363	0.1736	0.423	4.829e-06	5e-06	1000000	GPRIN3(dist=182340),SNCA(dist=233959)	7.93E-01/3.63E-01
6	rs1572631	92943933	C	T	0.3008	0.06347	0.1764	0.4252	3.859e-06	2.4e-05	1000000	CASC6(dist=1253505),EPHA7(dist=296088)	6.18E-01/3.03E-01
6	rs1572630	92943940	A	T	0.3008	0.06347	0.1764	0.4252	3.859e-06	2.4e-05	1000000	CASC6(dist=1253512),EPHA7(dist=296081)	6.18E-01/3.03E-01
6	rs1572629	92944411	A	T	0.3008	0.06347	0.1764	0.4252	3.859e-06	2.4e-05	1000000	CASC6(dist=1253983),EPHA7(dist=295610)	6.18E-01/3.03E-01
6	rs1572628	92944584	C	T	0.3008	0.06347	0.1764	0.4252	3.859e-06	2.4e-05	1000000	CASC6(dist=1254156),EPHA7(dist=295437)	6.18E-01/3.03E-01
6	rs2506953	92945471	A	C	0.3142	0.06312	0.1905	0.4379	1.291e-06	9e-06	1000000	CASC6(dist=1255043),EPHA7(dist=294550)	6.18E-01/3.03E-01
6	rs2485838	92946998	G	A	0.3142	0.06312	0.1905	0.4379	1.291e-06	9e-06	1000000	CASC6(dist=1256570),EPHA7(dist=293023)	6.18E-01/3.03E-01
6	rs2485839	92947760	G	A	0.3142	0.06312	0.1905	0.4379	1.291e-06	9e-06	1000000	CASC6(dist=1257332),EPHA7(dist=292261)	6.18E-01/3.03E-01
6	rs2506954	92949063	C	T	0.3142	0.06312	0.1905	0.4379	1.291e-06	9e-06	1000000	CASC6(dist=1258635),EPHA7(dist=290958)	6.18E-01/3.03E-01
6	rs2485840	92949356	T	C	0.3142	0.06312	0.1905	0.4379	1.291e-06	9e-06	1000000	CASC6(dist=1258928),EPHA7(dist=290665)	6.18E-01/3.03E-01
6	rs1338250	92949951	G	A	0.3142	0.06312	0.1905	0.4379	1.291e-06	9e-06	1000000	CASC6(dist=1259523),EPHA7(dist=290070)	6.18E-01/3.03E-01
6	rs2485844	92957948	G	A	0.3142	0.06312	0.1905	0.4379	1.291e-06	9e-06	1000000	CASC6(dist=1267520),EPHA7(dist=282073)	6.18E-01/3.03E-01
6	rs2485798	92966491	A	C	0.3142	0.06312	0.1905	0.4379	1.291e-06	9e-06	1000000	CASC6(dist=1276063),EPHA7(dist=273530)	6.18E-01/3.03E-01
6	rs2485799	92967301	C	T	0.3142	0.06312	0.1905	0.4379	1.291e-06	9e-06	1000000	CASC6(dist=1276873),EPHA7(dist=272720)	6.18E-01/3.03E-01
6	rs655136	92968030	A	G	0.3142	0.06312	0.1905	0.4379	1.291e-06	9e-06	1000000	CASC6(dist=1277602),EPHA7(dist=271991)	6.18E-01/3.03E-01
6	rs629114	92968688	C	T	0.3142	0.06312	0.1905	0.4379	1.291e-06	9e-06	1000000	CASC6(dist=1278260),EPHA7(dist=271333)	6.18E-01/3.03E-01
6	rs594175	92972125	G	A	0.3142	0.06312	0.1905	0.4379	1.291e-06	9e-06	1000000	CASC6(dist=1281697),EPHA7(dist=267896)	6.18E-01/3.03E-01
6	rs595959	92972485	G	C	0.3142	0.06312	0.1905	0.4379	1.291e-06	9e-06	1000000	CASC6(dist=1282057),EPHA7(dist=267536)	6.18E-01/3.03E-01
6	rs655096	92976526	T	C	0.3142	0.06312	0.1905	0.4379	1.291e-06	9e-06	1000000	CASC6(dist=1286098),EPHA7(dist=263495)	6.18E-01/3.03E-01
6	rs534339	92982954	T	C	0.3115	0.06331	0.1874	0.4356	1.697e-06	9e-06	1000000	CASC6(dist=1292526),EPHA7(dist=257067)	6.18E-01/3.03E-01
6	rs485225	92985043	G	C	0.299	0.0637	0.1742	0.4239	4.712e-06	1.9e-05	1000000	CASC6(dist=1294615),EPHA7(dist=254978)	6.18E-01/3.03E-01
10	rs1122865	10854769	C	T	0.3175	0.06392	0.1922	0.4428	1.362e-06	4e-06	1000000	CELF2	0.412456
10	rs79161080	10891989	C	A	0.342	0.06336	0.2179	0.4662	1.737e-07	1e-06	1000000	CELF2	0.412456
10	rs1006285	117759812	G	A	-0.2955	0.06356	-0.42	-0.1709	5.746e-06	1.6e-05	1000000	EMX2(dist=210266),RAB11FIP2(dist=245104)	0.911507/ 0.0389857
12	rs12229673	425791	A	G	0.2989	0.064	0.1735	0.4243	5.233e-06	8e-06	1000000	CCDC77	0.027149
12	rs12231564	425898	A	T	0.2989	0.064	0.1735	0.4243	5.233e-06	8e-06	1000000	CCDC77	0.027149
12	rs11062928	426890	A	G	0.2927	0.064	0.1673	0.4182	7.998e-06	1.3e-05	1000000	CCDC77	0.027149
12	rs11062934	428662	T	G	0.3037	0.06397	0.1783	0.4291	3.727e-06	1e-05	1000000	CCDC77	0.027149
12	rs4980906	430201	C	T	0.2916	0.06418	0.1658	0.4174	9.126e-06	1.8e-05	1000000	CCDC77	0.027149
12	rs11062943	430944	A	G	0.3039	0.06382	0.1788	0.429	3.486e-06	1e-05	1000000	CCDC77	0.027149
12	rs4980819	434929	G	A	0.2926	0.06405	0.167	0.4181	8.193e-06	1.7e-05	1000000	CCDC77	0.027149
13	rs7489352	75949019	G	A	0.31	0.06322	0.1861	0.4339	1.835e-06	4e-06	1000000	LINC00561(dist=13887),KCTD12(dist=931156)	5.68E-05/2.49E-02
13	rs1934826	75950409	A	G	0.3133	0.06315	0.1895	0.4371	1.402e-06	4e-06	1000000	LINC00561(dist=15277),KCTD12(dist=929766)	5.68E-05/2.49E-02
13	rs1934827	75950472	A	T	0.3133	0.06315	0.1895	0.4371	1.402e-06	4e-06	1000000	LINC00561(dist=15340),KCTD12(dist=929703)	5.68E-05/2.49E-02
14	rs708492	52298639	T	A	0.313	0.06322	0.1891	0.4369	1.471e-06	1e-06	1000000	PTGDR(dist=21915),PTGER2(dist=15673)	6.28E-03/1.68E-01
16	rs7191513	53956611	A	G	0.3051	0.06407	0.1795	0.4307	3.485e-06	5e-06	1000000	FTO	0.0193436
16	rs17823199	53965018	C	T	0.3159	0.06391	0.1906	0.4412	1.526e-06	2e-06	1000000	FTO	0.0193436
16	rs8046411	53965095	A	C	0.3187	0.06372	0.1938	0.4436	1.16e-06	1e-06	1000000	FTO	0.0193436
16	rs1344502	53966880	G	A	0.3136	0.0645	0.1872	0.44	2.204e-06	3e-06	1000000	FTO	0.0193436
16	rs1111483	53966995	C	A	0.3136	0.0645	0.1872	0.44	2.204e-06	3e-06	1000000	FTO	0.0193436
16	rs7194907	53969571	C	T	0.2951	0.06502	0.1676	0.4225	9.343e-06	9e-06	1000000	FTO	0.0193436
16	rs8053888	53969893	C	T	0.3056	0.06481	0.1786	0.4326	4.291e-06	6e-06	1000000	FTO	0.0193436
16	rs6499659	53970530	A	G	0.2947	0.06491	0.1675	0.4219	9.233e-06	2.2e-05	1000000	FTO	0.0193436
16	rs9940629	53970899	A	G	0.3135	0.06444	0.1872	0.4398	2.188e-06	7e-06	1000000	FTO	0.0193436
16	rs4782628	84464933	G	T	-0.2934	0.06357	-0.418	-0.1688	6.652e-06	7e-06	1000000	ATP2C2-AS1	0.00136915
18	rs17055103	76528050	C	T	0.3306	0.06317	0.2068	0.4544	3.873e-07	4e-06	1000000	LINC00908(dist=605)	0.0124607
22	rs738948	33831120	T	C	-0.2905	0.06409	-0.4161	-0.1649	9.533e-06	1.3e-05	1000000	LARGE1	1.62958e-05
22	rs5749679	33833117	T	C	-0.2909	0.06401	-0.4164	-0.1655	9.074e-06	7e-06	1000000	LARGE1	1.62958e-05
CHR: Chromosome; BP: Position, position is based on Genome Reference Consortium Human Build 38 (GRCh38); A1: Effect allele; A2: Non-effect allele; Beta: beta value (i.e., beta of individuals to become Helicobacter pylori infection when carrying the effect allele); SE: standard error of the beta estimate, L95: Lower of 95% confidence interval; U95: High of the 95% confidence interval; P: p value o…
