# Supplementary material for: Glycosaminoglycan biosynthesis pathway in host genome is associated with Helicobacter pylori infection
Source: Sci Rep. 2021 Sep 14;11:18235. doi: 10.1038/s41598-021-97790-7 (PMC8440747; doi:10.1038/s41598-021-97790-7)
Supplement: Supplementary file 1 — Supplementary Information. [file 41598_2021_97790_MOESM1_ESM.zip › supplementary Table S3.xlsx]

## Sheet: Sheet1
Supplementary Table S3. The species classified below the three genera 'Erysipelotrichaceae noname', Catenibacterium and Prevotella
Genus	Species
Erysipelotrichaceae noname'	Clostridium innocuum
	Clostridium ramosum
	Erysipelotrichaceae bacterium 21_3
	Erysipelotrichaceae bacterium 2_2_44A
	Erysipelotrichaceae bacterium 3_1_53
	Erysipelotrichaceae bacterium 5_2_54FAA
	Erysipelotrichaceae bacterium 6_1_45
	Holdemanella biformis
	Faecalitalea cylindroides
	Amedibacillus dolichus
Catenibacterium	Catenibacterium mitsuokai
Prevotella	Prevotella bergensis
	Prevotella bivia
	Prevotella buccae
	Prevotella buccalis
	Prevotella copri
	Prevotella denticola
	Prevotella disiens
	Prevotella intermedia
	Prevotella multiformis
	Prevotella multisaccharivorax
	Prevotella nigrescens
	Prevotella oris
	Prevotella stercorea
	Prevotella timonensis
	Prevotella veroralis
