# Supplementary material for: Glycosaminoglycan biosynthesis pathway in host genome is associated with Helicobacter pylori infection
Source: Sci Rep. 2021 Sep 14;11:18235. doi: 10.1038/s41598-021-97790-7 (PMC8440747; doi:10.1038/s41598-021-97790-7)
Supplement: Supplementary file 1 — Supplementary Information. [file 41598_2021_97790_MOESM1_ESM.zip › Supplementary Table S4.xlsx]

## Sheet: Sheet1
Supplementary Table S3. Functional pathways enrichment results of gut microbiata
Pathway	Beta	SE	P value	FDR
PWY.6168..flavin.biosynthesis.III..fungi.	-1089.18	320.879	0.000756415	0.257917
PWY.7282..4.amino.2.methyl.5.phosphomethylpyrimidine.biosynthesis..yeast.	-950.158	296.355	0.00145305	0.257917
PWY0.845..superpathway.of.pyridoxal.5..phosphate.biosynthesis.and.salvage	-690.704	224.522	0.00223927	0.264981
PWY.7209..superpathway.of.pyrimidine.ribonucleosides.degradation	-38167.6	12884.7	0.00323598	0.287193
ARGININE.SYN4.PWY..L.ornithine.de.novo..biosynthesis	-546.885	191.186	0.00445114	0.287585
PYRIDOXSYN.PWY..pyridoxal.5..phosphate.biosynthesis.I	-573.743	202.601	0.0048606	0.287585
ANAGLYCOLYSIS.PWY..glycolysis.III..from.glucose.	-709.472	262.804	0.00723557	0.351256
ANAEROFRUCAT.PWY..homolactic.fermentation	-1292.69	485.199	0.00802732	0.351256
PWY.6531..mannitol.cycle	-6100.19	2337.35	0.00939652	0.351256
PWY.5101..L.isoleucine.biosynthesis.II	-1134.3	437.638	0.00989452	0.351256
PWY.7221..guanosine.ribonucleotides.de.novo.biosynthesis	307.654	120.603	0.011113	0.358646
PWY.7219..adenosine.ribonucleotides.de.novo.biosynthesis	268.116	110.859	0.016028	0.414767
PWY.7210..pyrimidine.deoxyribonucleotides.biosynthesis.from.CTP	-2561.81	1062.27	0.016329	0.414767
HEXITOLDEGSUPER.PWY..superpathway.of.hexitol.degradation..bacteria.	-2083.7	875.967	0.0178392	0.414767
PWY.6151..S.adenosyl.L.methionine.cycle.I	250.497	106.442	0.0190869	0.414767
PWY.5097..L.lysine.biosynthesis.VI	284.848	122.429	0.0204814	0.414767
PWY.5686..UMP.biosynthesis	287.555	127.762	0.0249455	0.414767
PWY.7198..pyrimidine.deoxyribonucleotides.de.novo.biosynthesis.IV	-2816.77	1252.32	0.0250391	0.414767
PWY66.400..glycolysis.VI..metazoan.	-789.371	352.69	0.0257598	0.414767
TRNA.CHARGING.PWY..tRNA.charging	586.807	266.287	0.028116	0.414767
X1CMET2.PWY..N10.formyl.tetrahydrofolate.biosynthesis	-385.335	175.019	0.0282572	0.414767
P461.PWY..hexitol.fermentation.to.lactate..formate..ethanol.and.acetate	-1918.94	872.799	0.0284766	0.414767
PWY0.1586..peptidoglycan.maturation..meso.diaminopimelate.containing.	-851.588	387.404	0.0285066	0.414767
P164.PWY..purine.nucleobases.degradation.I..anaerobic.	-4043.2	1850.17	0.0294438	0.414767
PWY.2942..L.lysine.biosynthesis.III	272.382	125.078	0.0300105	0.414767
PWY.7371..1.4.dihydroxy.6.naphthoate.biosynthesis.II	-4484.15	2072.89	0.0311133	0.414767
PWY.5004..superpathway.of.L.citrulline.metabolism	38920.1	18037.9	0.0315456	0.414767
PEPTIDOGLYCANSYN.PWY..peptidoglycan.biosynthesis.I..meso.diaminopimelate.containing.	412.161	196.413	0.0364915	0.462661
PWY.6386..UDP.N.acetylmuramoyl.pentapeptide.biosynthesis.II..lysine.containing.	411.803	201.297	0.0414324	0.503481
PWY.3841..folate.transformations.II	-380.295	188.799	0.0446472	0.503481
PWY.841..superpathway.of.purine.nucleotides.de.novo.biosynthesis.I	795.59	398.428	0.04652	0.503481
HISDEG.PWY..L.histidine.degradation.I	1128.77	571.127	0.0487953	0.503481
PWY.6387..UDP.N.acetylmuramoyl.pentapeptide.biosynthesis.I..meso.diaminopimelate.containing.	419.636	212.954	0.0494632	0.503481
ALL.CHORISMATE.PWY..superpathway.of.chorismate.metabolism	-8935.18	4535.89	0.0495393	0.503481
PWY.6700..queuosine.biosynthesis	232.458	118.058	0.049639	0.503481
ALL.CHORISMATE.PWY..superpathway.of.chorismate.metabolism	-8935.18	4535.89	0.0495393	0.478949
PWY.6700..queuosine.biosynthesis	232.458	118.058	0.049639	0.478949
Beta: beta value, SE: standard error of the beta estimate, P value: p value of the logistic regression for Helicobactor pylori infection, FDR: false discovery rate adjusted p value.
